# Supplementary material for: Compositional Analysis of Four Kinds of Citrus Fruits with an NMR-Based Method for Understanding Nutritional Value and Rational Utilization: From Pericarp to Juice
Source: Molecules. 2022 Apr 16;27(8):2579. doi: 10.3390/molecules27082579 (PMC9031779; doi:10.3390/molecules27082579)
Supplement: Supplementary file 1 [file molecules-27-02579-s001.zip]

Archive with 1 entries (1 files):
- molecules-1640355-supplementary.pdf
